# Supplementary material for: In silico analysis of expressed sequence tags from Trichostrongylus vitrinus (Nematoda): comparison of the automated ESTExplorer workflow platform with conventional database searches
Source: BMC Bioinformatics. 2008 Feb 13;9(Suppl 1):S10. doi: 10.1186/1471-2105-9-S1-S10 (PMC2259411; doi:10.1186/1471-2105-9-S1-S10)
Supplement: Additional file 5 — Comparison of individual EST analysis via BLAST searches and ensemble annotation by ESTExplorer. [file 1471-2105-9-S1-S10-S5.xls]

## Sheet: female
Additional File 3: In silico analysis of expressed sequence tags (EST) from Trichostrongylus vitrinus (Nematoda): comparison of the automated ESTExplorer workflow platform with database searches.
Shivashankar H. Nagaraj, Robin B. Gasser, Alasdair J. Nisbet and Shoba Ranganathan
Table S2: Comparison of individual EST analysis via BLAST searches and ensemble annotation by ESTExplorer.
	Manual annotation of ESTs using only BLAST			Automated annotation of ESTs using ESTExplorer
T.vitrinus EST ID	E-value	Description from BLAST results	Description from BLAST results	E-value	Gene Ontologies	Metabolic Pathway Mapping	Domain/Motif data
i) Vitellogenins
TVf01_B05	6e-18	Vitellogenin 6 precursor	vitellogenin structural genes (yolk protein genes) family member (vit-6)	1e-17	embryonic development ending in birth or egg hatching, determination of adult life span, lipid transporter activity	None	Lipid transport protein, N-terminal
TVf01_C08	4e-25	Vitellogenin 6 precursor	vitellogenin structural genes (yolk protein genes) family member (vit-6)	1e-24	embryonic development ending in birth or egg hatching;P:determination of adult life span, lipid transporter activity	None	Lipid transport protein, N-terminal
TVf01_C11	7e-14	Vitellogenin 5 precursor	vit5_caeelvitellogenin-5 precursor	1e-15	embryonic development ending in birth or egg hatching;P:determination of adult life span, lipid transporter activity	None	Lipid transport protein, N-terminal
TVf01_D08	7e-24	Vitellogenin 5 precursor	vit5_caeelvitellogenin-5 precursor	1e-21	embryonic development ending in birth or egg hatching;P:determination of adult life span, lipid transporter activity	None	Lipid transport protein, N-terminal
TVf01_E02	3e-26	Vitellogenin 6 precursor	vitellogenin structural genes (yolk protein genes) family member (vit-6)	1e-25	embryonic development ending in birth or egg hatching;P:determination of adult life span, lipid transporter activity	None	Lipid transport protein, N-terminal
TVf01_E08	8e-12	Vitellogenin 6 precursor	vitellogenin structural genes (yolk protein genes) family member (vit-6)	1e-11	embryonic development ending in birth or egg hatching;P:determination of adult life span, lipid transporter activity	None	Lipid transport protein, N-terminal
TVf01_F01	1e-22	Vitellogenin 3 precursor	vitellogenin structural genes (yolk protein genes) family member (vit-6)	1e-22	embryonic development ending in birth or egg hatching;P:determination of adult life span, lipid transporter activity	None	Lipid transport protein, N-terminal
TVf02_D08	0.00034	Vitellogenin 3 precursor	No annotation from ESTExplorer
TVf02_E07	3e-12	Vitellogenin 2 precursor	vitellogenin structural genes (yolk protein genes) family member (vit-6)	1e-11	embryonic development ending in birth or egg hatching;P:determination of adult life span, lipid transporter activity	None	Lipid transport protein, N-terminal
TVf03_B05	1e-48	Vitellogenin 4 precursor	No annotation from ESTExplorer			-
TVf03_D02	4e-18	Vitellogenin 6 precursor	vitellogenin structural genes (yolk protein genes) family member (vit-6)	1e-17	nutrient reservoir activity, determination of adult life span, embryonic development ending in birth or egg hatching, lipid transporter activity	-
TVf04_E12	3e-07	Vitellogenin 5 precursor	vit5_caeelvitellogenin-5 precursor	1e-06	embryonic development ending in birth or egg hatching;P:determination of adult life span, lipid transporter activity	None	Lipid transport protein, N-terminal
TVf06_C03	6.1e-12	Vitellogenin 4 precursor	vitellogenin structural genes (yolk protein genes) family member (vit-6)	1e-10	embryonic development ending in birth or egg hatching, determination of adult life span
TVf06_G08	5e-26	Vitellogenin 3 precursor	vitellogenin structural genes (yolk protein genes) family member (vit-6)	1e-26	embryonic development ending in birth or egg hatching;P:determination of adult life span, lipid transporter activity	None	Lipid transport protein, N-terminal
TVf06_G09	2e-08	Vitellogenin 5 precursor	No annotation from ESTExplorer			-
TVf07_A07	5e-10	Vitellogenin 4 precursor	vitellogenin structural genes (yolk protein genes) family member (vit-6)	1e-17	nutrient reservoir activity, determination of adult life span, embryonic development ending in birth or egg hatching, lipid transporter activity
TVf08_B01	2e-09	Vitellogenin 6 precursor	vitellogenin structural genes (yolk protein genes) family member (vit-6)	1e-13	nutrient reservoir activity, determination of adult life span, embryonic development ending in birth or egg hatching, lipid transporter activity
TVf09_F09	2.1e-11	Vitellogenin 1 precursor	vitellogenin structural genes (yolk protein genes) family member (vit-6)	1e-10	embryonic development ending in birth or egg hatching;P:determination of adult life span, lipid transporter activity	None	Lipid transport protein, N-terminal
TVf10_A04	2e-13	Vitellogenin 6 precursor	vitellogenin structural genes (yolk protein genes) family member (vit-6)	1e-12	embryonic development ending in birth or egg hatching;P:determination of adult life span, lipid transporter activity	None	Lipid transport protein, N-terminal
TVf10_C01	7e-24	Vitellogenin 1 precursor	vitellogenin structural genes (yolk protein genes) family member (vit-6)	1e-23	embryonic development ending in birth or egg hatching;P:determination of adult life span, lipid transporter activity	None	Lipid transport protein, N-terminal
TVf11_D09	1.4e-19	Vitellogenin 2 precursor	vitellogenin structural genes (yolk protein genes) protein 2	1e-20	embryonic development ending in birth or egg hatching;P:determination of adult life span, lipid transporter activity	None	Lipid transport protein, N-terminal
ii) Carbohydrate metabolism and modification
TVf02_G06	7.7e-15	glyceraldehyde 3 phosphate dehydrogenase gpd-3C	glyceraldehyde-3-phosphate dehydrogenase	1e-18	cell wall chitin biosynthetic process, glutamine-fructose-6-phosphate transaminase (isomerizing) activity	None	Glyceraldehyde 3-phosphate dehydrogenase, Lipocalin
TVf02_H12	6.8e-24	glucosamine-fructose-6-phosphate aminotransferase	glutamine-fructose-6-phosphate transaminase 2	1e-32	fructose 6-phosphate metabolic process, glutamine-fructose-6-phosphate transaminase (isomerizing) activity	Aminosugars metabolism, Glutamate metabolism	Glutamine amidotransferase, class-II
TVf03_B07	5.8e-28	Pyruvate dehydrogenase alpha subunit	pyruvate dehydrogenase e1 alpha subunit	1e-62	oxidoreductase activity, acting on the aldehyde or oxo group of donors, disulfide as acceptor, metabolic process,C:mitochondrion	Pyruvate metabolism, Glycolysis / Gluconeogenesis,Valine leucine and isoleucine biosynthesis, Butanoate metabolism	Dehydrogenase, E1 component
TVf03_B11	0.00014	Pyruvate dehydrogenase	pyruvate dehydrogenase e1 beta	1e-16	transketolase activity, transferase activity, pyruvate dehydrogenase (acetyl-transferring) activity	Pyruvate metabolism, Glycolysis / Gluconeogenesis,Valine leucine and isoleucine biosynthesis, Butanoate metabolism	Transketolase, C-terminal-like
TVf03_E01	2.8e-35	Pyruvate dehydrogenase	dihydrolipoamide acetyltransferase	1e-53	oxidoreductase activity	Pyruvate metabolism, Glycolysis / Gluconeogenesis,Valine leucine and isoleucine biosynthesis, Butanoate metabolism	Transketolase, central region
TVf04_G02	3.8e-11	glucosamine-fructose-6-phosphate aminotransferase	glucosamine-fructose-6-phosphate aminotransferase	1e-16	cell wall chitin biosynthetic process, glutamine-fructose-6-phosphate transaminase (isomerizing) activity	Aminosugars metabolism, Glutamate metabolism	None
TVf06_C06	1.6e-23	enolase	enolase	1e-30	metal ion binding, F:lyase activity	Glycolysis / Gluconeogenesis, Phenylalanine, tyrosine and tryptophan biosynthesis	Enolase
TVf06_E11	3.8e-49	gei-7 isocitrate lyase	malate synthase a	1e-50	embryonic development, F:acyltransferase activity, tricarboxylic acid cycle, isocitrate lyase activity, determination of adult life span, glyoxylate cycle	Pyruvate metabolism, Glyoxylate and dicarboxylate metabolism	Malate synthase
TVf09_D01	3.2e-08	Ribulose-phosphate 3 epimerase	ribulose-phosphate 3-epimerase	1e-17	metabolic process, catalytic activity	Pentose phosphate pathway	Ribulose-phosphate 3-epimerase
iii) Proteolytic enzymes
TVf01_D11	2e-42	Putative serine protease (trypsin family), similarity to plasminogen	kallikreinplasma 1	1e-45	serine-type endopeptidase activity, response to wounding, multicellular organismal process, plasma membrane, extracellular region, proteolysis,	Complement and coagulation cascades	Peptidase S1 and S6, chymotrypsin/Hap
TVf10_B09	5e-14	Serine proteinase	No annotation from ESTExplorer			-
iv) Other metabolic enzymes
TVf01_B03	1e-36	Aldehyde reductase	aldo-keto reductase familymember a4 (aldehyde reductase)	1e-39	L-glucuronate reductase activity, D-glucuronate catabolic process, alcohol dehydrogenase (NADP+) activity, L-ascorbic acid biosynthetic process, aldehyde reductase activity, cytosol	Glycolysis / Gluconeogenesis, Caprolactam degradation, Glycerolipid metabolism	None
TVf01_H02	3e-30	Lipase class 3	Lipase class III	1e-30	catalytic activity, triacylglycerol lipase activity, lipid metabolism	None
TVf02_E01	1.1e-10	Nucleoside diphosphate kinase	nucleoside diphosphate kinase	1e-13	ATP binding, kinase activity, magnesium ion binding, nucleoside diphosphate kinase activity, CTP biosynthesis, GTP biosynthesis, UTP biosynthesis	Pyrimidine metabolism, Purine metabolism
TVf04_G10	4e-43	Aldehyde reductase	Aldehyde reductase	1e-13		-	Aldo/keto reductase
TVf05_F08	8.7e-25	Glycerol-3-phosphate dehydrogenase	glycerol-3-phosphate dehydrogenase	1e-30	cytoplasm, glycerol-3-phosphate dehydrogenase complex, glycerol-3-phosphate dehydrogenase (NAD+) activity, NAD binding, glycerol-3-phosphate catabolism	Glycerophospholipid metabolism
TVf05_G09	5e-34	Cysteine desulphurase family member	trna splicing protein	1e-36	transaminase activity, metabolic process, mitochondrion	Other amino acid metabolism
TVf07_B03	2e-26	Aldehyde reductase	aldose reductase	1e-25	alcohol dehydrogenase (NADP+) activity	Glycolysis / Gluconeogenesis, Caprolactam degradation, Glycerolipid metabolism
TVf10_C04	2e-22	Glutathione-S-transferase	glutathione s-transferase	1e-25	glutathione transferase activity	Glutathione metabolism, MAPK signaling pathway, Metabolism of xenobiotics by cytochrome P450
v) Ubiquitin-proteasome pathway
TVf01_B08	5.7e-06	Proteasome subunit protein family, Proteasome Alpha Subunit PAS-5	26s proteasome zeta chain	1e-06	None	None	None
TVf02_H07	3e-28	Ubiquitin-like	uuitin family member (ubq-1)	1e-27	ribosome, larval development (sensu Nematoda), structural constituent of ribosome, reproduction, growth translation, protein modification process	Ribosome	Ubiquitin
TVf06_D11	1.3e-12	pbs-2 Proteasome A-type and B-type	20s proteasome beta subunit pbb2	1e-22	threonine endopeptidase activity , ubiquitin-dependent protein catabolism , proteasome core complex (sensu Eukaryota)	Proteasome	20S proteasome, A and B subunits
TVf07_A03	1.1e-11	Putative ortholog of S. cerevisiae Uba2p	ubiquitin-like activating enzyme	1e-16	cytoplasm, activation of NF-kappaB transcription factor, small protein activating enzyme activity, protein binding, protein modification process	Proteasome	Ubiquitin-activating enzyme, E1
TVf06_E10	2.7e-08	pbs-2 Proteasome A-type and B-type	proteasome subunit beta 7	1e-15	threonine endopeptidase activity, ubiquitin-dependent protein catabolism	Proteasome	20S proteasome, A and B subunits
TVf10_F06	5.2e-07	ubiquitin activating enzyme related (uba-1)	ubiquitin-activating enzyme e1	1e-12	ATP binding, ubiquitin-protein ligase activity, ubiquitin activating enzyme activity	Ubiquitin mediated proteolysis	Ubiquitin-activating enzyme repeat
vi) Protein kinases/phosphatases
TVf02_E09	5e-33	AIR-2 protein (Ser/Thr kinase)	serine threonine protein kinase 6	1e-41	nucleotide binding, spindle, protein amino acid phosphorylation, mitotic cell cycle, meiosis, cytokinesis, completion of separation, chromosome condensation, protein serine/threonine kinase activity, condensed nuclear chromosome, ubiquitin protein ligase binding, chromosome segregation, hermaphrodite genitalia development, centrosome, :protein-tyrosine kinase activity	Signal transduction mechanisms
TVf06_F11	1.4e-49	lin-2 erythrocyte membrane like protein	calcium calmodulin-dependent serine protein kinase (maguk family)	1e-51	synapse, guanylate kinase activity,cell adhesion, positive regulation of vulval development (sensu Nematoda),actin cytoskeleton, protein-tyrosine kinase activity, synaptosome, nucleotide binding, basolateral plasma membrane, protein amino acid phosphorylation, cytosol,cell junction,calmodulin binding,protein serine/threonine kinase activity,positive regulation of transcription from RNA polymerase…	Tight junction, Neurodegenerative Disorders	Pkinase_Tyr, Guanylate_kin
TVf09_H06	2e-37	Protein tyrosine kinase	cg11660-isoform a	1e-39	protein amino acid phosphorylation, embryonic development ending in birth or egg hatching, positive regulation of body size, positive regulation of growth rate, larval development (sensu Nematoda), protein-tyrosine kinase activity, protein serine/threonine kinase activity, protein-tyrosine kinase activity, ATP binding, protein serine/threonine kinase activity, plastid	None	None
vii) Transcription factors and related
TVf01_A08	2.4e-09	Helicase (potential global transcription activator SNF2L )	similarity to helicase mot1	1e-35	nucleic acid binding, helicase activity, ATP binding	None	None
TVf01_C02	3.8e-18	ama-1 RNA polymerase II	rna polymerase ii largest subunit	1e-30	DNA-directed RNA polymerase activity, DNA binding, transcription from RNA polymerase II promoter, DNA-directed RNA polymerase II, core complex	Purine metabolism, Pyrimidine metabolism, RNA polymerase	RNA polymerase Rpb1, domain 1
TVf03_A03	9.7e-25	btf-1 helicase	tbp associated factor	1e-63	nucleic acid binding, helicase activity, ATP binding	Purine metabolism	Helicase, C-terminal
TVf04_C06	0.00054	spt-5 translation initiation protein SPT5 like	suppressor of ty 5 homolog	1e-13	regulation of transcription, DNA-dependent, transcriptional elongation regulator activity, general RNA polymerase II transcription factor activity, chromatin binding, nuclear exosome (RNase complex), chromatin assembly or disassembly, RNA elongation from RNA polymerase II promoter, RNA elongation from RNA polymerase II promoter, nucleus, transcription	None	None
TVf03_E02	3.6e-11	Putative Zn finger protein	menage a trois 1	1e-15	zinc ion binding, :regulation of cellular process, protein binding, cell cycle, nucleus	None	Zinc finger, RING-type, Cdk-activating kinase assembly factor (MAT1)
TVf04_E07	2e-09	ceh-5 Homeobox domain	similarity to lim-homeobox protein lmx1_mesau	1e-15	metal ion binding, sequence-specific DNA binding, transcription factor activity, regulation of transcription, multicellular organismal development DNA-dependent, nucleus	None	None
TVf08_A11	6.7e-11	Endonuclease/Exonuclease/phosphatase family	scribbled cg5462-isoform d	1e-12	morphogenesis of larval imaginal disc epithelium, protein targeting,establishment and/or maintenance of polarity of follicular epithelium, morphogenesis of follicular epithelium, establishment and/or maintenance of polarity of embryonic epithelium, morphogenesis of embryonic epithelium, cell adhesion , gonad development, regulation of progression through cell cycle, zonula adherens assembly, regu…	None	None
TVf10_B04	1.4e-06	Putative transcription factor	transcription factor	1e-14	DNA replication, sequence-specific DNA binding, transcription factor activity, regulation of transcription, DNA-dependent	None	None
TVf11_G10	0.001	fkh-10 Putative transcription factor (forkhead domain)	No annotation from ESTExplorer			None	None
viii) Histones and chromatin assembly related
TVf03_C02	5e-06	Histone H2B	histone h2b	1e-20	intracellular organelle
TVf07_E12	1.8e-06	his-70 Histone 3	No annotation from ESTExplorer
TVf09_A09	4.8e-08	histone H2A	histone h2a	1e-19	DNA metabolic process, intracellular membrane-bound organelle
TVf10_E07	2.6e-18	lin-53 chromatin assembly factor 1 P55 subunit like	wd-40 repeat protein msi1	1e-32	regulation of transcription, DNA-dependent, regulation of flower development, chromatin remodeling complex, trichome differentiation, :transferase activity, heterochromatin formation, protein binding, cell proliferation	None	WD-40 repeat
TVf10_E10	1.8e-18	centromere\/microtubule binding protein	centromere microtubule binding protein	1e-20	RNA binding, tRNA-pseudouridine synthase activity, pseudouridylate synthase activity, nucleolus, rRNA processing, tRNA processing, chromosome segregation, mitosis, germ cell development, centromeric DNA binding, tRNA modification	Other enzymes
TVf11_B06	3.5e-12	Histone H3	histone h3	1e-11	ribosome, nucleosome, DNA binding, nucleosome assembly, structural constituent of ribosome, hydrolase, chloroplast, activity, nucleus, translation, mitochondrion, DNA repair	EC:3.6.5.3,
ix) Nucleic acid synthesis and function
TVf01_C05	5.5e-39	eukaryotic peptide chain release factor subunit 1	peptide chain release factor subunit 1	1e-47	translational termination, translation release factor complex, translation release factor activity, codon specific, cytokinesis	None
TVf03_C04	1.2e-41	rnr-1 Ribonucleoside-disphosphate reductase large chain	probable ribonucleoside-diphosphate reductase large chain	1e-47	oxidoreductase activity, nucleotide binding	None
TVf03_F10	1.8e-25	DNA mismatch repair protein, MutS Homolog family MSH-2	dna mismatch repair protein	1e-45	binding, DNA metabolic process, response to DNA damage stimulus	None	DNA mismatch repair protein MutS, C-terminal, Glutamine amidotransferase, class-II
TVf04_B07	4.3e-06	Member of the translation initiation factor eIF5A protein family	eukaryotic translation initiation factor 5a2	1e-08	translational initiation, translation initiation factor activity, translation, mitochondrion, ribosome, protein binding	None
TVf06_A05	4e-16	Member of the MCM initiator complex DNA replication protein family	dna replication licensing factor of the mcm family mcm5	1e-23	binding, regulation of transcription, DNA-dependent, DNA-dependent DNA replication	None
TVf06_E04	1.1e-24	queuine tRNA-ribosyltransferase	queuine trna-ribosyltransferase	1e-27	queuine tRNA-ribosyltransferase activity, queuosine biosynthetic process	Other translation proteins
TVf07_F11	2.3e-16	asparaginyl-tRNA synthetase	cytoplasmic asparaginyl-trna	1e-31	cytoplasm, nucleic acid binding, aspartyl-tRNA aminoacylation, ATP binding, aspartate-tRNA ligase activity	EC:6.1.1.12,
TVf07_G03	1e-35	lysyl-tRNA synthetase (KRS-1 protein)	lysyl-trna synthetase	1e-39	cytoplasm, nucleic acid binding, lysine-tRNA ligase activity, lysyl-tRNA aminoacylation, aspartyl-tRNA aminoacylation, ATP binding, aspartate-tRNA ligase activity	None
TVf10_F01	2.7e-10	mcm-4 DNA replication licensing factor	minichromosome maintenance complex component 4	1e-10	regulation of DNA replication initiation, DNA unwinding during replication, MCM complex, ATP binding, chromatin, protein binding, single-stranded DNA binding, DNA-dependent ATPase activity, chromatin binding	None
TVf10_F08	1.4e-26	apn-1 AP endonuclease (family 2)	endonuclease iv	1e-28	metal ion binding, endonuclease activity, DNA binding, intracellular, two-component sensor activity, signal transduction, lyase activity, membrane	None
x) Other nuclear proteins
TVf01_D09	6.6e-07	MYB transforming protein	myb-like dna-binding domain containing protein	1e-22	nucleobase, nucleoside, nucleotide and nucleic acid metabolic process, regulation of synergid differentiation	None
TVf03_A12	0.0086	Hypothetical protein, nuclear localisation, acetylation of aminoglycosides.	No annotation from ESTExplorer
TVf06_G05	1.7e-10	Hypothetical protein, putative nuclear protein	No annotation from ESTExplorer
xi) Ribosomal proteins
TVf03_A08	1.8e-31	rps-6 40S ribosomal protein S6	40s ribosomal protein s6	1e-27	intracellular		Ribosomal protein S6e
TVf06_A11	7.8e-10	rps-8 40S ribosomal protein S8	40s ribosomal protein s8	0.0001	structural constituent of ribosome, translation, ribosome, intracellular, mitochondrion, cytosolic small ribosomal subunit (sensu Eukaryota), ribosome biogenesis and assembly	None
TVf06_D09	1.7e-19	rpl-32 60S ribosomal protein L32	ribosomal protein l32	1e-23	structural constituent of ribosome, RNA binding, translation, cytosolic large ribosomal subunit (sensu Eukaryota)	Ribosome
TVf06_G10	1e-15	rps-0 40S ribosomal protein	ribosomal protein sa	1e-18	ribonucleoprotein complex	Prion disease
TVf10_C10	3.7e-17	ribosomal rpl-43 protein	ribosomal protein l37a	1e-18	zinc ion binding, ribosome biogenesis and assembly, cytosolic ribosome (sensu Eukaryota), structural constituent of ribosome	Ribosome
TVf10_D08	2.6e-34	ribosomal protein L19	ribosomal protein l19e	1e-26	structural constituent of ribosome, cytosolic large ribosomal subunit (sensu Eukaryota)		Ribosomal protein L19e
xii) Lectins
TVf01_H06	3e-20	Lectin	c-type lectin family member (clec-88)	1e-21	sugar binding, heterophilic cell adhesion, integral to membrane, membrane	None
TVf02_F05	3e-19	C-type lectin (expressed in intestine)	No annotation from ESTExplorer			None
xiii) Signal Transduction - small GTPases
TVf01_H12	7e-67	Rab-family protein (Rab-30) (Small monomeric GTPase )	member ras oncogene family	1e-66	GTP binding, Golgi stack, intracellular protein transport, small GTPase mediated signal transduction, endocytosis, GTPase activity	GTP-binding proteins
TVf04_B08	1.1e-05	rho-1 p21 ras-related rho (RhoA)	ras-related c3 botulinum toxin substrate 2 (rhosmall gtp binding protein rac2)	1e-05	GTP binding, small GTPase mediated signal transduction, nucleotide binding, membrane, intracellular	None
TVf06_A09	3.2e-07	Ank repeat (2 domains) : small monomeric GTPase	zinc finger protein glo3-like	1e-24	regulation of GTPase activity		Arf GTPase activating protein
xiv) Heat Shock proteins and chaperonins
TVf01_F03	2.1e-05	Contains Dnaj domain (prokaryotic heat shock protein) DNJ-21	subfamilymember 19	1e-07	protein binding, membrane, protein transport
TVf02_C02	0.001	Chaperonin, TCP-1/cpn60 chaperonin family	t-complex proteineta	1e-09	cellular protein metabolic process, nucleotide binding, protein binding
TVf02_D04	2e-14	daf-21 HSP90	heat shock protein 83-1	1e-16	response to unfolded protein, centrosome, protein refolding, ATPase activity, coupled, response to heat, nucleotide binding
TVf05_A04	1e-35	dnj-19 DNAJ-like protein Heat shock protein-like	subfamilymember 2	1e-35	metal ion binding, protein binding, regulation of cellular process, cell cycle process, mitochondrion
TVf05_F03	1.4e-14	chaperonin cct-1 T-complex (not inducible by heat )	chaperonin containingsubunit 4	1e-14	binding, chaperonin-containing T-complex
TVf07_G02	4.2e-24	Heat shock protein HSP-1 (70kDa)	heat shock protein 70	1e-26	developmental process, response to stress, cellular process, nucleotide binding	Pores ion channels
TVf09_B10	2e-06	sip-1 heat shock protein 16-4 family member	heat shock protein 20	1e-13	response to unfolded protein, protein folding		Heat shock protein Hsp20
TVf10_B05	1e-27	chaperonin cct-1 T-complex	t-complex proteinalpha subunit	1e-34	protein folding, unfolded protein binding, ATP binding
xv) Other Proteins
TVf01_C07	0.01	ABC transporter with ABC transporter transmembrane region	abc transporter (mitochondrial type)	1e-05	ATPase activity, ATP binding, integral to membrane, nucleotide binding, ATPase activity, coupled to transmembrane movement of substances, nucleoside-triphosphatase activity, transport	None
TVf01_D06	6e-24	ADP/ATP carrier protein	adp atp translocase	1e-23	larval development (sensu Nematoda), binding, mitochondrial inner membrane, embryonic development ending in birth or egg hatching, transport, reproduction, integral to membrane, growth, transporter activity	None
TVf01_F05	5e-06	Vacuolar protein sorting protein 33 (SLP1)	vacuolar protein sorting-associated protein	1e-13	vesicle docking during exocytosis, vesicle-mediated transport	None
TVf01_H09	3e-05	Protein with weak similarity to C. elegans C10F3.1 gene product product	No annotation from ESTExplorer	0.0001		None
TVf02_C01	2e-14	low density lipoprotein (vitellogenin) receptor-like	low-density lipoprotein receptor-related protein 8 precursor (apolipoprotein e receptor 2)	1e-16	transport, membrane
TVf02_D09	2e-74	ADP/ATP carrier protein	adp atp translocase	1e-66	larval development (sensu Nematoda), binding, mitochondrial inner membrane, nucleobase, nucleoside, nucleotide and nucleic acid metabolic process, ADP transport, embryonic development ending in birth or egg hatching, mitochondrial transport, ATP:ADP antiporter activity, reproduction, cation transport, integral to membrane, growth	None	Mitochondrial substrate carrier, Adenine nucleotide translocator 1
TVf02_H06	1e-52	Neuronal proton pump, essential for development	uncoordinated family member (unc-32)	1e-42	hydrogen-translocating V-type ATPase complex, positive regulation of growth rate, hydrogen-exporting ATPase activity, phosphorylative mechanism, hermaphrodite genitalia development, locomotory behavior, ATP hydrolysis coupled proton transport, regulation of pH, pical part of cell	EC:3.6.3.6,
TVf02_H11	5.2e-34	Alpha tubulin (tba-9)	alpha-tubulin	1e-46	cytoplasm, microtubule-based movement, protein complex, GTP binding, protein polymerization, structural molecule activity, GTPase activity, microtubule	Gap junction
TVf03_C08	0.00039	Hypothetical protein	No annotation from ESTExplorer
TVf03_A04	5e-15	keratin-like protein	keratin-like protein	1e-37	intermediate filament	None
TVf03_D05	6e-07	Protein with weak similarity to C. elegans C10F3.1 gene product	chondroitinlycan family member (cpg-4)	1e-06
TVf04_A01	0.0028	Protein with weak similarity to C. elegans nmy-2 Nonmuscle myosin II	heme maturase	1e-13
TVf04_F01	3.2e-10	Putative member of the G-protein coupled receptor protein family	No annotation from ESTExplorer
TVf05_B04	6e-18	Putative ortholog of S. cerevisiae Ydr339p, a protein of unknown function	protein c14orf111 (cgi-35)	1e-20	mitochondrion	None
TVf06_D02	0.00019	Hypothetical protein, Fibronectin type III domain and M protein repeat	No annotation from ESTExplorer
TVf06_E03	4.5e-06	unc-101 clathrin coat assembly protein	putative clathrin coat assembly protein	1e-23			Clathrin adaptor complex, medium chain, Mu2 adaptin subunit (AP50) of AP2
TVf07_D05	1.8e-06	Leucine rich repeat family member	leucine rich repeat family protein	1e-05	protein binding	None
TVf07_G06	0.0084	G-protein coupled receptor with similarity to members of the SRE subfamily	No annotation from ESTExplorer
TVf09_H07	5e-23	Microfilarial antigen like	surface-associated antigen 1	1e-28
TVf09_H10	9e-29	Rat insulin-like growth factor binding protein	No annotation from ESTExplorer	1e-26
TVf10_D12	4e-14	MEChanosensory abnormality MEC-7, Tubulin (49.3 kD) (mec-7)	tubulin beta-4 chain	1e-13	cytoplasm, microtubule, protein complex, GTP binding, GTPase activity, nucleotide binding, structural molecule activity, microtubule-based movement, protein polymerization	Gap junction
TVf11_C10	3e-05	unc-59, Cell division protein C. elegans (septin holologue)	cg9699-isoform a	1e-10	cell cycle, septin ring
xvi) Hypothetical and Uncharacterised proteins
TVf01_B11	7e-17	Hypothetical protein	No annotation from ESTExplorer
TVf01_E03	0.0033	Hypothetical protein	No annotation from ESTExplorer
TVf01_H04	8e-11	Hypothetical protein	chondroitinlycan family member (cpg-3)	1e-10	None
TVf02_A12	8.7e-05	Hypothetical protein, Putative protein family member of eukaryotic origin	60s ribosomal protein l7a (surfeit locus protein 3)	1e-05	structural constituent of ribosome, ribonucleoprotein complex, translation, ribosome biogenesis and assembly, ribosome, intracellular, polysomal ribosome, membrane fraction	None	Ribosomal protein L7A
TVf02_B07	2e-13	Hypothetical protein, Putative membrane protein	Hypothetical protein T23B12.5 Caenorhabditis elegans	1e-12	positive regulation of growth, post-embryonic development
TVf04_A05	5e-22	Hypothetical protein	Hypothetical protein C44B12.1 Caenorhabditis elegans	1e-16	reproduction	None	None
TVf06_B08	0.0002	Putative protein, with 2 coiled coil-4 domains, Serine and threonine rich	No annotation from ESTExplorer
TVf07_E05	0.0001	Unknown function	No annotation from ESTExplorer

## Sheet: male
Additional File 5: In silico analysis of expressed sequence tags (EST) from Trichostrongylus vitrinus (Nematoda): comparison of the automated ESTExplorer workflow platform with database searches.
Shivashankar H. Nagaraj, Robin B. Gasser, Alasdair J. Nisbet and Shoba Ranganathan
Table S4: Comparison of individual EST analysis via BLAST searches and ensemble annotation by ESTExplorer.
	Manual annotation of ESTs using only BLAST			Automated annotation of ESTs using ESTExplorer
T.vitrinus EST ID	E-value	Description from BLAST results	Description from BLAST results	E-value	Gene Ontologies	Metabolic Pathway Mapping	Domain/Motif data
i) Major Sperm Protein-like
TVm01_A01	1e-21	Protein with strong similarity to members of the major sperm-specific protein MSP family	major sperm protein	1e-14	positive regulation of locomotion	None	TB2/DP1 and HVA22 related protein
TVm01_C10	7e-17	contains similarity to Pfam domain: PF00635 (MSP (Major sperm protein) domain	msp-domain protein 1 variant	1e-16	gamete generation, cytoskeleton, structural molecule activity	None	Major sperm protein, Motile Sperm
TVm01_D09	5e-51	Chain A, C. Elegans Major Sperm Protein	major sperm protein	1e-56	structural molecule activity	None	Major sperm protein, Motile Sperm
TVm01_E05	5e-06	Major sperm protein family member (30.5 kD), Putative paralog of C. elegans F21H7.5 gene	MSP-like protein	1e-05	structural molecule activity	None	Major sperm protein, Motile Sperm
TVm02_H08	4e-05	MSP-like protein	MSP-like protein	1e-05	structural molecule activity	None	Major sperm protein, Motile Sperm
TVm03_B11	1.2e-11	MSP-like protein	No annotation from ESTExplorer	-
TVm03_C09	7e-18	MSP-like protein (ssp-9)	Sperm-Specific family, class P family member (ssp-9)	1e-17	gamete generation	None	None
TVm03_F09	1e-15	MSP-like protein (ssp-9)	msp-domain protein 1 variant	1e-15	gamete generation	None	None
TVm03_G09	3e-50	1GRW|A Chain A, C. Elegans Major Sperm Protein msp-64	major sperm protein	1e-56	cytoskeleton, structural molecule activity	None	None
TVm06_E07	5e-20	MSP-like protein	msp-domain protein 2	1e-19	gamete generation, cytoskeleton, structural molecule activity	None	Major sperm protein, Motile Sperm
TVm06_G12	0.0007	Member of the major sperm-specific protein MSP family	No annotation from ESTExplorer
TVm06_H08	0.0004	MSP-like protein	No annotation from ESTExplorer
TVm10_B08	1e-05	MSP-like protein	major sperm protein		cytoskeleton, structural molecule activity	None	None
TVm10_C05	2e-14	MSP-like protein	msp-domain protein 2	1e-16	gamete generation, cytoskeleton, structural molecule activity	None	Major sperm protein, Motile Sperm
TVm10_F05	7e-11	MSP-like protein	No annotation from ESTExplorer
ii) Carbohydrate metabolism and modification
TVm01_A06	8e-16	Fructose-1,6-bisphosphate aldolase	fructose-bisphosphate aldolase	1e-17	glycolysis, fructose-bisphosphate aldolase activity	Glycolysis / Gluconeogenesis
TVm01_E02	8e-43	hexokinase	hexokinase ii	1e-45	hexokinase activity, mitochondrial outer membrane, carbohydrate phosphorylation, ATP binding, glycolysis, regulation of progression through cell cycle	Glycolysis / Gluconeogenesis, Aminosugars metabolism, Fructose and mannose metabolism, Galactose metabolism, Starch and sucrose metabolism	None
TVm01_F05	3e-29	Oxidoreductase	apoptosis-inducing factor like isoform 1	1e-28	mitochondrion, regulation of apoptosis, positive regulation of biological process, cell homeostasis, membrane	None
TVm01_F09	2e-32	Oxidoreductase	apoptosis-inducing factor like	1e-31	mitochondrion, regulation of apoptosis, positive regulation of biological process, cell homeostasis, membrane	None
TVm01_G02	2e-26	hexokinase	No annotation from ESTExplorer	-		-
TVm02_A11	4e-09	hexokinase	No annotation from ESTExplorer	-		-
TVm02_C02	7e-15	Oxidoreductase	apoptosis-inducing factorisoform cra_c	1e-14	mitochondrion, regulation of apoptosis, positive regulation of biological process, cell homeostasis, membrane	None
TVm02_G03	2e-09	hexokinase	hk1 protein	1e-10	glycolysis, cytosol, hexokinase activity	Glycolysis / Gluconeogenesis
TVm02_H09	4e-39	Maleate dehydrogenase	cg10512-isoform a	1e-38	oviposition, locomotory behavior
TVm03_G02	5e-55	Fructose-1,6-bisphosphate aldolase	fructose-bisphosphate aldolase	1e-56	glycolysis, fructose-bisphosphate aldolase activity	Glycolysis / Gluconeogenesis	Fructose-bisphosphate aldolase, class-I
TVm04_D12	4e-13	Oxidoreductase	pyridine nucleotide-disulphide oxidoreductase family protein	1e-12	cell redox homeostasis, oxidoreductase activity, cytoplasm, disulfide oxidoreductase activity, electron transport	-
TVm05_A08	0.00015	hexokinase	No annotation from ESTExplorer	-		-
TVm05_F02	6e-16	Malic oxidoreductase	maom_ascsunad-dependent malic mitochondrial precursor (nad-me)	1e-15	binding, oxidoreductase activity, acting on the CH-OH group of donors, NAD or NADP as acceptor	Pyruvate metabolism
TVm06_E06	3e-36	phosphoenolpyruvate carboxykinase	phosphoenolpyruvate carboxykinase	1e-36	carboxy-lyase activity	Pyruvate metabolism
TVm06_G10	0.001	HPr protein	No annotation from ESTExplorer	-		-
TVm07_E07	8e-46	Malic oxidoreductase	malic enzyme	1e-45	malate dehydrogenase (decarboxylating) activity, pyruvate metabolic process, NAD binding, electron carrier activity, malate dehydrogenase (oxaloacetate-decarboxylating) activity, malate metabolic process, mitochondrion	Pyruvate metabolism	Malic enzyme, NAD-binding
TVm08_H01	8e-26	Pyruvate kinase	pyruvateliver and rbc	1e-25	pyruvate kinase activity, glycolysis	Pyruvate metabolism
TVm10_B03	2e-41	Malic oxidoreductase	me2	1e-40	metal ion binding, pyruvate metabolic process, NAD binding, malate dehydrogenase (oxaloacetate-decarboxylating) activity, malate metabolic process, malate dehydrogenase (oxaloacetate-decarboxylating) (NADP+) activity, mitochondrion	Pyruvate metabolism
TVm10_G05	4e-09	HPr protein	No annotation from ESTExplorer			-
TVm11_A05	7e-30	Fructose-1,6-bisphosphate aldolase	fructose-bisphosphate aldolase b	1e-30	glycolysis, fructose-bisphosphate aldolase activity	Carbon fixation
TVm11_F11	6.7e-18	ldh-1 L-lactate dehydrogenase	lactate dehydrogenase	1e-24	cytoplasm, anaerobic glycolysis, structural constituent of eye lens, L-lactate dehydrogenase activity, tricarboxylic acid cycle intermediate metabolic process	Cysteine metabolism
iii) Proteolytic enzymes
TVm02_D05	6e-07	Neprilysin	nepl1_caeel neprilysin-1	1e-06	Low value	None
TVm10_H08	0.0005	Neprilysin-like (M13 family peptidase)	endothelin-converting enzyme 1	0.0001	proteolysis, metallopeptidase activity, hydrolase activity, membrane, zinc ion binding, peptidase activity, neprilysin activity, metalloendopeptidase activity, integral to membrane, neuropeptide signaling pathway, metal ion binding, integral to plasma membrane, intracellular signaling cascade	None
iv) Other metabolic enzymes
TVm01_B05	2.7e-05	Vacuolar ATPase subunit	No annotation from ESTExplorer			-
TVm01_B07	1e-29	Membrane bound O-acyl transferase, MBOAT [IPR004299]	mgc81123 protein	1e-29	transferase activity, acyltransferase activity, integral to membrane, membrane	-
TVm01_E04	9e-29	aldehyde reductase	aldo-keto reductase	1e-28	locomotory behavior, positive regulation of growth rate, larval development (sensu Nematoda), embryonic development ending in birth or egg hatching, locomotion
TVm03_D12	0.0004	glycerophosphoryldiester phophodiesterase like	No annotation from ESTExplorer	-		-
TVm03_G01	1e-31	Membrane bound O-acyl transferase, MBOAT [IPR004299]	o-acyltransferase (membrane bound) domain containing 5	1e-33	transferase activity, acyltransferase activity, integral to membrane, membrane	-
TVm04_B11	3e-08	(Type I phosphodiesterase / nucleotide pyrophosphatase),	enpp2_caeel ectonucleotide pyrophosphatase phosphodiesterase	1e-07		-
TVm06_B09	1e-06	Amidinotransferase family member	cog1915: uncharacterized conserved protein	1e-06		-
TVm06_C04	2e-15	Esterase	No annotation from ESTExplorer			-
TVm09_C12	0.00023	Membrane bound O-acyl transferase, MBOAT [IPR004299]	No annotation from ESTExplorer			-
TVm11_E04	2e-29	AAA ATPase	caseinolytic protease x homolog isoform 1	1e-29	metal ion binding, mitochondrial inner membrane, ATPase activity, cellular process, nucleotide binding		ATPase AAA-2
v) Ubiquitin-proteasome pathway
TVm01_H12	1.2e-08	Protein containing a ubiquitin signature domain and an AN1-like zinc finger domain	No annotation from ESTExplorer	-		-
TVm02_C03	3e-33	RPN-6 protein (proteasome)	26s proteasome subunit	1e-33	metal ion binding, mitochondrial inner membrane, ATPase activity, cellular process, nucleotide binding, proteolysis, determination of adult life span, proteasome regulatory particle, lid subcomplex (sensu Eukaryota)	Ubiquitin mediated proteolysis
TVm06_A10	3e-30	Hypothetical protein, ubiquitin protein ligase-like	neural precursor celldevelopmentally down-regulated 4-isoform cra_b	1e-29	sodium ion transport, sodium ion homeostasis, ubiquitin-dependent protein catabolic process, response to metal ion, positive regulation of endocytosis, intracellular, sodium channel regulator activity, ubiquitin-protein ligase activity , excretion, protein ubiquitination, protein binding, regulation of protein catabolic process, water homeostasis	Ubiquitin mediated proteolysis
TVm10_H01	1e-15	26S proteasome regulatory complex chain p44.5	proteasome 26s non-atpase subunit 11	1e-17	proteasome regulatory particle, lid subcomplex (sensu Eukaryota), proteolysis, endopeptidase activity
TVm11_G01	2e-17	ubiquitin transferase	Hypothetical protein Y67D8C.5 Caenorhabditis elegans	1e-16	None	-
vi) Protein kinases and protein phosphatases
TVm01_B09	5e-10	Serine/threonine protein kinase of the casein kinase I subfamily	No annotation from ESTExplorer	1e-10
TVm01_C12	5e-11	Serine/threonine protein kinase of the casein kinase I subfamily	af344864_1probable protein kinase hgg-20	1e-10	protein amino acid phosphorylation,ATP binding, protein serine/threonine kinase activity	None	None
TVm01_E10	2e-18	Serine/threonine protein kinase with similarity to human protein kinase C isoforms	testis-specific serine kinase 4	1e-18	metal ion binding, protein kinase activity, nucleotide binding, protein amino acid phosphorylation	None	Protein kinase
TVm01_F10	7e-53	Serine/threonine protein kinase of the casein kinase I subfamily	tau tubulin kinase 1 isoform 1	1e-53	protein serine/threonine kinase activity, protein amino acid phosphorylation, ATP binding	None	Protein kinase, Serine/threonine protein kinase, active site
TVm02_A07	0.001	Putative paralog of C. elegans C50F2.5 (Protein-tyrosine phosphatase)	No annotation from ESTExplorer	-
TVm02_B04	1e-34	protein phosphatase PP2A subunit A repeat	kiaa1622 protein	1e-34	binding	None	Armadillo-like helical
TVm02_B06	8e-05	Putative tyrosine protein phosphatase	Hypothetical protein T27A3.5 Caenorhabditis elegans	1e-05	protein tyrosine phosphatase activity, protein amino acid dephosphorylation		Tyrosine specific protein phosphatase
TVm02_C07	2e-37	PP1-gamma serine/threonine protein phosphatase	protein phosphatasecatalyticgamma isoform isoform 1	1e-36	chromatin modification, protein amino acid dephosphorylation, embryonic cleavage, cytokinesis, meiosis, oviposition, manganese ion binding, protein phosphatase type 1 activity, mitochondrial outer membrane, protein binding, mitosis, glycogen metabolic process, iron ion binding, nucleus	Long-term potentiation, Regulation of actin cytoskeleton, Focal adhesion, Insulin signaling pathway	Metallophosphoesterase, Serine/threonine-specific protein phosphatase and bis(5-nucleosyl)-tetraphosphatase
TVm02_F11	2e-45	Serine/threonine protein kinase of the casein kinase I subfamily	tau tubulin kinase	1e-44	protein kinase activity, ATP binding, protein amino acid phosphorylation, locomotory behavior, growth, larval development (sensu Nematoda)	Nicotinate and nicotinamide metabolism, Inositol phosphate metabolism, Benzoate degradation via CoA ligation	Protein kinase
TVm03_B10	2e-16	Putative tyrosine protein phosphatase, possible paralog of C. elegans F47B3.6	protein tyrosinereceptor-zeta1	1e-18	protein amino acid dephosphorylation, protein tyrosine phosphatase activity, embryonic development ending in birth or egg hatching	None	Tyrosine specific protein phosphatase
TVm03_E09	5e-14	protein kinase	Germinal Center Kinase family member (gck-3)	1e-13	axonal fasciculation, establishment of blood-nerve barrier, protein serine/threonine kinase activity, induction of apoptosis, protein amino acid phosphorylation, ATP binding, MAPKKK cascade, axon ensheathment, receptor signaling protein serine/threonine kinase activity, cell proliferation	None	Protein kinase
TVm03_F08	2e-31	Protein with similarity to serine/threonine protein kinases of the casein kinase I	casein kinase	1e-30	protein kinase activity, ATP binding, protein amino acid phosphorylation	Nicotinate and nicotinamide metabolism, Inositol phosphate metabolism, Benzoate degradation via CoA ligation	Protein kinase
TVm03_G06	4e-07	Serine/threonine protein kinase of the MAP kinase subfamily	No annotation from ESTExplorer	1e-06
TVm03_H09	0.001	Putative tyrosine protein kinase	No annotation from ESTExplorer	-
TVm04_B02	6e-20	Protein with moderate similarity to C. elegans C08F8.6 gene product (probable protein kinase)	protein kinase	1e-19	protein kinase activity, ATP binding, protein amino acid phosphorylation	None	Protein kinase
TVm04_C04	2e-17	Serine/threonine protein kinase of the casein kinase I subfamily	yoo3_caeelserine threonine-protein kinase	1e-15	protein kinase activity, ATP binding, protein amino acid phosphorylation	None	Protein kinase
TVm04_F01	3e-31	Serine/threonine protein kinase of the casein kinase I subfamily	tau tubulin kinase 1 isoform 1	1e-30	protein kinase activity, ATP binding, protein amino acid phosphorylation, locomotory behavior, growth, larval development (sensu Nematoda)	None	Protein kinase
TVm05_C03	3e-60	PP1-type serine/threonine protein phosphatase	serine threonine-protein phosphatase	1e-59	hydrolase activity	None	Metallophosphoesterase, Serine/threonine-specific protein phosphatase and bis(5-nucleosyl)-tetraphosphatase
TVm06_A03	2e-07	Member of the protein phosphatase protein family	serine threonine protein phosphatase	1e-06	hydrolase activity, protein amino acid dephosphorylation, iron ion binding	None	None
TVm06_C06	1e-11	Member of the protein phosphatase protein family	serine threonine protein	1e-11	embryonic development ending in birth or egg hatching, metal ion binding, ovarian ring canal formation, larval development (sensu Nematoda), imaginal disc-derived wing morphogenesis, myosin phosphatase activity	None	None
TVm06_C11	2e-39	Serine/threonine protein kinase of the casein kinase I subfamily	No annotation from ESTExplorer	1e-38
TVm06_H04	3e-21	Putative protein tyrosine kinase	No annotation from ESTExplorer	1e-18
TVm07_A02	3e-08	Serine/threonine protein kinase with similarity to human vaccinia-related protein kinase	No annotation from ESTExplorer	1e-07
TVm07_D11	8e-14	Member of the protein phosphatase protein family	phosphoprotein phosphatase 3-alpha catalytic chain	1e-13	binding, hydrolase activity
TVm08_H06	5e-60	Member of the protein phosphatase protein family	serine threonine protein phosphatase pp1	1e-64	phosphoprotein phosphatase activity, protein amino acid dephosphorylation, iron ion binding, manganese ion binding	None	Metallophosphoesterase, Serine/threonine-specific protein phosphatase and bis(5-nucleosyl)-tetraphosphatase
TVm09_A07	6e-27	Serine Threonine kinase	protein kinase	1e-30	kinase activity, nucleotide binding
TVm09_B11	8e-34	Protein phosphatase-1 (PP1)	phosphoprotein phosphatase 1	1e-33	growth, larval development (sensu Nematoda), embryonic development ending in birth or egg hatching, hydrolase activity	None	Metallophosphoesterase, Serine/threonine-specific protein phosphatase and bis(5-nucleosyl)-tetraphosphatase
TVm10_B02	5.8e-11	Serine/threonine protein kinase of the casein kinase I subfamily	ck1 family protein kinase	1e-10	protein kinase activity, ATP binding, protein amino acid phosphorylation	None	Protein kinase
TVm11_F02	9e-16	Serine/threonine protein kinase of the MAP kinase subfamily	No annotation from ESTExplorer	1e-15		-
vii) Transcription factors and related
TVm01_C01	5e-07	Protein with weak similarity to Human mRNA for KIAA0170 gene	No annotation from ESTExplorer	-		None	None
TVm01_F11	8e-10	Transcription elongation factor (testes specific homologue in mouse)	transcription elongation factor a1	1e-19	regulation of transcription, DNA-dependent, RNA elongation, translation elongation factor activity, zinc ion binding, RNA polymerase II transcription factor activity, nucleus, DNA binding, defense response, transcription regulator activity, transcription, regulation of transcription, transcription factor activity, transcription elongation factor complex, protein binding, transcriptional elongatio…	None	None
TVm02_H04	4e-59	integral membrane protein signal transduction transcription regulation	adiponectin receptor 2	1e-58	integral to membrane, signal transduction, hormone binding, hormone-mediated signaling, fatty acid oxidation, protein heterodimerization activity, identical protein binding, protein binding, fatty acid metabolic process, membrane, lipid metabolic process, receptor activity	None	None
TVm02_H12	4e-07	high mobility group protein 1	No annotation from ESTExplorer	1e-07		None	None
TVm03_B07	3e-05	Contains similarity to Pfam domain PF00385 'chromo' (CHRromatin Organization MOdifier)	Hypothetical protein F32E10.2 Caenorhabditis elegans	0.0001	chromatin, chromatin binding, nucleus, chromatin assembly or disassembly	None	Chromo
TVm04_E11	5.2e-05	C2H2 type Zinc finger protein	No annotation from ESTExplorer	-		None	None
TVm09_B03	1e-09	Protein containing six kelch motifs and one BTB/POZ domain	klhl10 protein	1e-10	larval development (sensu Nematoda), growth, protein binding	None	Kelch repeat
TVm09_E11	4.9e-06	Zn finger-like	microtubule-associated protein 7	1e-06	protein folding, membrane, heat shock protein binding, microtubule cytoskeleton organization and biogenesis, structural molecule activity, response to osmotic stress, microtubule associated complex, establishment and/or maintenance of cell polarity, protein binding, plasma membrane, microtubule, kinase activity, transferase activity, molecular_function	None	None
TVm09_H07	9e-44	Kruppel-like zinc finger protein (outside zinc fingers)	speckle-type poz protein	1e-44	mRNA processing, ubiquitin cycle, protein binding, nucleus	None	BTB/POZ
TVm11_H03	0.0004	integral membrane protein signal transduction transcription regulation	No annotation from ESTExplorer	-		None	None
viii) Histones and chromatin assembly related
TVm04_C06	7.5e-07	Hypothetical protein, Chromatin assembly factor 1 like	im:7148063 protein	1e-10	None	-
TVm04_E10	8e-08	Histone h1.3	No annotation from ESTExplorer			-
TVm04_E12	1.6e-05	linker histone H1 and H5 family	No annotation from ESTExplorer			-
TVm04_H09	5.6e-08	Histone	No annotation from ESTExplorer			-
TVm06_F12	0.00063	Histone H4	No annotation from ESTExplorer			-
TVm09_G06	1e-13	histone-like	No annotation from ESTExplorer			-
ix)Other nuclear proteins
TVm01_A04	2e-10	Hypothetical protein, Putative nuclear protein, nematode specific	No annotation from ESTExplorer			-
TVm01_D01	3.1e-11	Protein with similarity to S. cerevisiae nuclear pore protein NSP1	No annotation from ESTExplorer	-		-
TVm02_A08	2e-11	Putative paralog of C. elegans GLD-1	star (rna binding protein) family member (star-2)	1e-10	masculinization of hermaphroditic germ-line (sensu Nematoda), apposition of dorsal and ventral imaginal disc-derived wing surfaces, cytosol, mesoderm development, mRNA binding, oviposition, apoptosis, regulation of alternative nuclear mRNA splicing, via spliceosome, masculinization of hermaphrodite soma (sensu Nematoda), gamete generation, embryonic development, positive regulation of locomotion,…	Apoptosis
TVm03_C07	3e-19	Putative paralog of C. elegans GLD-1	star (rna binding protein) family member (star-2)	1e-18	masculinization of hermaphroditic germ-line (sensu Nematoda), apposition of dorsal and ventral imaginal disc-derived wing surfaces, cytosol, mesoderm development, mRNA binding, oviposition, apoptosis, regulation of alternative nuclear mRNA splicing, via spliceosome, masculinization of hermaphrodite soma (sensu Nematoda), gamete generation, embryonic development, positive regulation of locomotion,…	Apoptosis
TVm03_D03	6e-36	Piwi-related protein	temporarily assigned gene name family member (tag-76)	1e-35		-
TVm04_B01	3.8e-17	Putative paralog of C. elegans GLD-1	quakingkh domain rna binding	1e-17	myelination, vasculogenesis, nucleic acid binding, muscle cell differentiation, spermatogenesis, long-chain fatty acid biosynthetic process
TVm06_H01	8.1e-05	Putative nuclear protein family member, with a coiled coil-4 domain, nematode specific	No annotation from ESTExplorer			-
TVm08_A06	0.00031	Putative nuclear protein, nematode specific	No annotation from ESTExplorer			-
TVm08_B03	1.8e-05	Putative nuclear protein, with 2 coiled coil-4 domains	No annotation from ESTExplorer			-
TVm08_F03	2.9e-05	Putative nuclear protein, with a coiled coil-4 domains	No annotation from ESTExplorer			-
TVm08_G04	4e-09	Putative nuclear protein	No annotation from ESTExplorer			-
TVm09_G05	2e-07	Putative RNA-binding protein, has moderate similarity to C. elegans GLD-1	star (rna binding protein) family member (star-2)	1e-08	masculinization of hermaphroditic germ-line (sensu Nematoda), apposition of dorsal and ventral imaginal disc-derived wing surfaces, cytosol, mesoderm development, mRNA binding, oviposition, apoptosis, regulation of alternative nuclear mRNA splicing, via spliceosome, masculinization of hermaphrodite soma (sensu Nematoda), gamete generation, embryonic development, positive regulation of locomotion,…	Apoptosis
TVm10_B05	6e-12	Piwi-related protein	argonaute-2	1e-11		-
TVm11_H07	1e-29	Piwi-related protein	temporarily assigned gene name family member (tag-76)	1e-28		-
xi) LIM domain proteins
TVm01_C09	4e-50	Protein with strong similarity to members of the LIM domain containing protein family	lim domain containing preferred translocation partner in lipoma	1e-49	metal ion binding, protein binding
TVm05_B05	5e-40	LIM domain containing proteins	cysteine-rich protein 1	1e-39	cytoplasm, zinc ion transport, zinc ion binding, cell proliferation		LIM, zinc-binding
xii) Lectins
TVm03_F02	3.6e-05	Protein with putative lectin C-type domain	No annotation from ESTExplorer			-
TVm06_F05	0.00076	Lectin C-type domain short and long forms	No annotation from ESTExplorer			-
TVm10_H05	1e-19	Galectin LEC-4	galectin	1e-19	sugar binding, locomotory behavior	-
xiii) SCP family proteins
TVm01_D04	5.7e-16	Member of the testis-specific protein TPX-1 like, vap-1-like	secreted protein asp-2	1e-24	extracellular region	-
TVm02_G10	1.3e-11	Member of the testis-specific protein TPX-1 like protein family	venom-allergen-like protein family member (vap-1)	1e-14	extracellular region	-	Allergen V5/Tpx-1 related
xiv) PDZ domain-containing
TVm01_G10	5e-36	Contains PDZ domain	PDZ domain containng protein	1e-35	gamete generation, growth, larval development (sensu Nematoda)
TVm04_C09	4e-06	Protein containing a PDZ domain, putative paralog of C. elegans T21G5.4	No annotation from ESTExplorer			-
TVm04_D09	9.2e-19	PDZ domain	rgs-gaip interacting protein gipc	1e-26	cytosol, soluble fraction, G-protein coupled receptor protein signaling pathway, synaptic vesicle, dendritic spine, endocytic vesicle, glutamate secretion, membrane fraction, regulation of synaptic plasticity, protein targeting, receptor binding, PDZ domain binding, actin binding, dendritic shaft, protein homodimerization activity, myosin binding, intracellular signaling cascade, regulator of G-p…
TVm08_A12	3e-05	Protein containing a PDZ domain, putative paralog of C. elegans T21G5.4	PDZ domain containng protein	1e-05	gamete generation, growth, larval development (sensu Nematoda)	-
xv) Other proteins (function inferred or confirmed)
TVm01_A12	0.001	Hypothetical protein, TB2/DP1, HVA22 family family member	No annotation from ESTExplorer			-
TVm01_C02	3.4e-13	Hypothetical protein, Suppressor of white apricot homolog 2-pending like	No annotation from ESTExplorer			-
TVm01_G04	0.001	Hypothetical protein, Human LISsencephaly gene related LIS-1 (45.8 kD) (lis-1)	No annotation from ESTExplorer			-
TVm01_H09	3.9e-05	Hypothetical protein, Intermediate Filament, A IFA-1 (66.5 kD) (ifa-1) like (cytoskeletal)	No annotation from ESTExplorer			-
TVm02_F03	2e-13	Protein with strong similarity to human D5S346 protein	receptor expression enhancing protein 5	1e-12	integral to membrane, phosphoenolpyruvate-dependent sugar phosphotransferase system, protein binding
TVm03_F11	4e-09	weak similarity to human vesicle-associated proteins VAPB and VAPA	No annotation from ESTExplorer	1e-08		-
TVm05_B03	9e-48	weak similarity to C. elegans C06H2.2	start domain containing 10	1e-47		-
TVm05_H02	1.4e-06	Armadillo/beta-catenin-like repeat	No annotation from ESTExplorer			-
TVm06_A01	2e-13	Human LISsencephaly gene related LIS-1 (45.8 kD) (lis-1)	No annotation from ESTExplorer			-
TVm06_A05	7e-13	dystrophin like protein	No annotation from ESTExplorer			-
TVm06_F09	7e-13	Kinesin-like	kinesin family member 21b	1e-12	ATP binding, nucleotide binding, microtubule motor activity, microtubule associated complex, microtubule-based movement	-
TVm06_G07	7e-13	Myosin I, class VI unconventional myosin heavy chain	nconventional myosin family member (hum-8)	1e-13		-
TVm07_A08	5e-49	Cytochrome c	cytochrome c	1e-49	positive regulation of body size, :transport, positive regulation of growth rate, embryonic development ending in birth or egg hatching, electron transporter, transferring electrons from CoQH2-cytochrome c reductase complex and cytochrome c oxidase complex activity, larval development (sensu Nematoda), heme binding, mitochondrial matrix
TVm07_H02	1e-13	Transthyretin-like family (pre-albumin)	No annotation from ESTExplorer			-
TVm08_E11	0.0005	Neurotransmitter: sodium symporter	No annotation from ESTExplorer			-
TVm08_H04	3e-27	Mitochondrial carrier protein	solute carrier familymember 44	1e-20	mitochondrial inner membrane, binding, transport, transporter activity
TVm09_A04	5e-33	Heat shock hsp70 protein	hypoxia up-regulatedisoform cra_a	1e-32	response to stress, cellular metabolic process, macromolecule metabolic process, primary metabolic process, endoplasmic reticulum, nucleotide binding	None
TVm09_B05	6e-17	Contains Armadillo/beta-catenin-like repeat	importin alpha	1e-16	intracellular protein transport, protein import into nucleus, nuclear pore, binding, cytoplasm, nucleus	-
TVm09_D04	5.2e-05	Hypothetical protein (Deleted in polyposis 1 like (28.7 kD)	No annotation from ESTExplorer	-		-
TVm09_G08	4e-17	UNC-44 ankyrin-related protein (cytoskeletal)	uncoordinated family member (unc-44)	1e-07	positive regulation of growth rate, positive regulation of body size, locomotory behavior
xvi) Other proteins (no function ascribed)
TVm01_A02	2e-17	Hypothetical protein	riken cdna 2810457i06	1e-17	metabolic process, catalytic activity	-
TVm01_A03	1e-22	Hypothetical protein, Putative cytoskeletal protein family member, nematode specific	arystal structure of the nematode sperm cell motility protein mfp2	1e-22	hydrolase activity, hydrolyzing O-glycosyl compounds, carbohydrate binding, carbohydrate metabolic process, extracellular region	-
TVm01_A05	6e-20	Hypothetical protein, Putative cytoskeletal protein family member, nematode specific		1e-20	F:GO:0003964	EC:2.7.7.49,
TVm01_B03	7.4e-06	Protein with moderate similarity to C. elegans C10G11.9 gene product	No annotation from ESTExplorer	-		-
TVm01_C05	2e-49	Hypothetical protein, Putative cytoplasmic protein, with 2 coiled coil-4 domains	Hypothetical protein, Putative cytoplasmic protein, with 2 coiled coil-4 domains	1e-50		-
TVm01_C11	4e-49	Hypothetical protein, Putative cytoskeletal protein family member, nematode specific	arystal structure of the nematode sperm cell motility protein mfp2	1e-48	hydrolase activity, hydrolyzing O-glycosyl compounds, carbohydrate binding, carbohydrate metabolic process, extracellular region	-
TVm01_D06	3e-17	Putative plasma membrane membrane protein family member	Putative plasma membrane membrane protein family member	1e-17		-
TVm02_B05	3e-17	Hypothetical protein, Putative cytoplasmic protein family member, nematode specific	arystal structure of the nematode sperm cell motility protein mfp2b	1e-17	hydrolase activity, hydrolyzing O-glycosyl compounds, carbohydrate binding, carbohydrate metabolic process, extracellular region	-
TVm02_B07	9e-11	Hypothetical protein, Putative protein, nematode specific	Hypothetical protein, Putative protein, nematode specific	1e-10		-
TVm02_B09	1e-06	Putative secreted or extracellular protein family member precursor, nematode specific	astacin-like protein	1e-05	proteolysis, metallopeptidase activity, astacin activity, peptidase activity	-
TVm02_D03	4e-16	Hypothetical protein, Putative plasma membrane membrane protein family member	No annotation from ESTExplorer			-
TVm03_A05	5e-07	Hypothetical protein	No annotation from ESTExplorer			-
TVm03_B06	3e-14	Protein of unknown function	No annotation from ESTExplorer
TVm03_G12	3e-05	Member of a protein family (unknown domains)	No annotation from ESTExplorer			-
TVm03_H04	0.001	Hypothetical protein	No annotation from ESTExplorer			-
TVm03_H11	4.4e-12	Unknown function	No annotation from ESTExplorer			-
TVm04_C01	0.00017	Hypothetical protein	No annotation from ESTExplorer			-
TVm04_D07	0.00051	Hypothetical, Putative cytoplasmic protein of bilaterial origin	Hypothetical, Putative cytoplasmic protein of bilaterial origin	1e-10	GTPase mediated signal transduction	-	Mss4 (PF04421)
TVm04_E01	7e-07	Hypothetical protein, putative cytoplasmic protein family member	No annotation from ESTExplorer	1e-06		-
TVm04_F07	0.0002	Protein with strong similarity to C. elegans C15C6.2 gene product (unknown function)	No annotation from ESTExplorer	1e-05		-
TVm04_F09	8e-06	Protein of unknown function, has strong similarity to C. elegans ZC412.4 (unknown function)	yhb8_caeel uncharacterized proteinprecursor	1e-05		-
TVm05_D11	0.001	Protein of unknown function, has moderate similarity to C. elegans F46F5.9 (unknown function)	No annotation from ESTExplorer	-		-
TVm05_H08	4.5e-12	Putative mitochondrial protein with moderate similarity to C. elegans C10G11.9 gene product	No annotation from ESTExplorer	-		-
TVm06_H10	5e-17	Hypothetical protein	fa82a_bovinprotein fam82a	1e-16	defense response, binding, cell outer membrane	-
TVm07_D06	2e-23	Protein of unknown function, putative paralog of C. elegans T06D10.A	Hypothetical protein C. elegans T06D10.A	1e-23		-
TVm07_F06	4e-49	Hypothetical protein	transmembrane protein 68	1e-48	membrane
TVm07_F09	0.0002	Member of an uncharacterized protein family	No annotation from ESTExplorer	-		-
TVm08_E03	0.001	Hypothetical protein, Putative secreted or extracellular protein precursor	No annotation from ESTExplorer	-		-
TVm08_G01	0.001	Hypothetical protein	splicing factor prp8	0.0001		-
TVm11_C10	2e-17	Hypothetical protein	temporarily assigned gene name family member (tag-164)	1e-18		-
TVm11_E01	3e-06	Hypothetical protein	No annotation from ESTExplorer	-		-
						-
