# Supplementary material for: In silico analysis of expressed sequence tags from Trichostrongylus vitrinus (Nematoda): comparison of the automated ESTExplorer workflow platform with conventional database searches
Source: BMC Bioinformatics. 2008 Feb 13;9(Suppl 1):S10. doi: 10.1186/1471-2105-9-S1-S10 (PMC2259411; doi:10.1186/1471-2105-9-S1-S10)
Supplement: Additional file 6 — Validation of Caenorhabditis elegans smat file used for ESTScan by BLASTX results for untranslated EST sequences. [file 1471-2105-9-S1-S10-S6.xls]

## Sheet: TableS3
Additional File 6: In silico analysis of expressed sequence tags (EST) from Trichostrongylus vitrinus (Nematoda): comparison of the automated ESTExplorer workflow platform with database searches.
Shivashankar H. Nagaraj, Robin B. Gasser, Alasdair J. Nisbet and Shoba Ranganathan
Table S5: Validation of C. elegans smat file used for ESTScan by BLASTX results for untranslated EST sequences
Untranslated T.vitrinus sequence ID	Seq Length	E-value	Bit Score	BLASTX Results : Comments
TvmContig51	149	None	None	No hits found from BLASTX output
TvmContig63	465	0.04	43.5	Weak similarity to XP_001232842.1, Gene info PREDICTED: hypothetical protein [Gallus gallus]
TvmContig69	184	None	None	No hits found from BLASTX output
TvmContig81	410	0.007	58	Weak similarity to AAB54271.2 Gene info Hypothetical protein R155.1a [Caenorhabditis elegans]
TvmContig87	401	None	None	No hits found from BLASTX output
TvmContig149	400	9.5	32.3	Weak similarity to DnaJ (Hsp40) homolog, subfamily C, member 13 [Homo sapiens]
TvmContig157	341	None	None	No hits found from BLASTX output
TvmContig171	301	None	None	No hits found from BLASTX output
TvmContig173	217	None	None	No hits found from BLASTX output
TVm01_A12	271	None	None	No hits found from BLASTX output
TVm01_C06	284	None	None	No hits found from BLASTX output
TVm02_F03	191	2e-12	107.8	Significantly similar to AAK29829.1 Gene info Hypothetical protein F56B3.6 [Caenorhabditis elegans]
TVm02_F05	364	None	None	No hits found from BLASTX output
TVm02_H03	264	None	None	No hits found from BLASTX output
TVm03_C03	198	None	None	No hits found from BLASTX output
TVm03_D04	288	1.9	34.7	Weak similarity to hypothetical protein PY05615 [Plasmodium yoelii yoelii str. 17XNL]
TVm03_G04	257	None	None	No hits found from BLASTX output
TVm05_A01	274	None	None	No hits found from BLASTX output
TVm05_A12	157	None	None	No hits found from BLASTX output
TVm05_B04	274	None	None	No hits found from BLASTX output
TVm05_B06	290	None	None	No hits found from BLASTX output
TVm05_F05	334	None	None	No hits found from BLASTX output
TVm05_H12	119	None	None	No hits found from BLASTX output
TVm06_A08	320	None	None	No hits found from BLASTX output
TVm06_G10	121	0.016	41.6	Weak similarity to hypothetical protein Y54E10BR.1 [Caenorhabditis elegans]
TVm07_F05	214	None	None	No hits found from BLASTX output
TVm08_E11	160	0.003	43.9	Weak similarity to Sodium:Neurotransmitter symporter Family family member (snf-10) [Caenorhabditis elegans]
TVm08_G08	102	None	None	No hits found from BLASTX output
TVm09_D04	197	2.2	31.6	Weak similarity to Hypothetical protein CBG19620 [Caenorhabditis briggsae]
TVm09_H09	171	None	None	No hits found from BLASTX output
TVm10_B05	187	1e-11	109.8	Significantly similar to Hypothetical protein CBG09950 [Caenorhabditis briggsae]
TVm10_G05	171	None	None	No hits found from BLASTX output
TvfContig15	313	None	None	No hits found from BLASTX output
TvfContig18	247	0.004	40.4	Weak similarity to ABC TRANSPORTER (mitochondrial type) [Encephalitozoon cuniculi GB-M1]
TvfContig20	176	None	None	No hits found from BLASTX output
TvfContig32	400	0.0002	50.5	Weak similarity to putative VACUOLAR PROTEIN SORTING-ASSOCIATED PROTEIN [Encephalitozoon cuniculi GB-M1]
TvfContig35	368	0.0002	38.1	Weak similarity to DnaJ domain-containing protein [Siniperca chuatsi]
TvfContig38	195	0.007	42.7	Weak similarity to Hypothetical protein CBG02304 [Caenorhabditis briggsae]
TvfContig64	249	None	None	No hits found from BLASTX output
TvfContig86	448	6e-15	62.8	Weak similarity to LIM-HOMEOBOX PROTEIN LMX1_MESAU [Encephalitozoon cuniculi GB-M1]
TvfContig97	386	0.016	41.6	Weak similarity to putative L3 ES protein [Ostertagia ostertagi]
TvfContig102	369	None	None	No hits found from BLASTX output
TvfContig123	183	None	None	No hits found from BLASTX output
TVf01_A11	204	None	None	No hits found from BLASTX output
TVf01_B02	178	0.13	38.5	Weak similarity to similarity to putative zinc finger protein-like protein [Antonospora locustae]
TVf11_F08	434	8e-10	65.9	Weak similarity to hypothetical protein ECU07_0530 [Encephalitozoon cuniculi GB-M1]
TVf09_E01	403	None	None	No hits found from BLASTX output
TVf08_G08	202	None	None	No hits found from BLASTX output
TVf07_A08	128	None	None	No hits found from BLASTX output
TVf06_C04	420	None	None	No hits found from BLASTX output
TVf04_B08	409	2e-07	48.1	Weak similarity to RAS-LIKE GTP-BINDING PROTEIN OF THE RHO1 FAMILY [Encephalitozoon cuniculi GB-M1]
TVf02_E04	207	None	None	No hits found from BLASTX output
TVf01_C12	181	None	None	No hits found from BLASTX output
TVf01_A11	204	3e-08	50.5	Weak similarity to HYPOTHETICAL PROTEIN YDI3_yeast [Encephalitozoon cuniculi GB-M1]
TVf11_B06	119	3e-05	50.4	Weak similarity to histone H3 [Coprinopsis cinerea okayama7#130]
TVf10_E11	114	None	None	No hits found from BLASTX output
No hits found from BLASTX output	36
Weak similarity to	18
Significantly similar to	2
